# Supplementary material for: Fractal-Based Quantitative Collateral Assessment for Thrombectomy Candidate Selection in Acute Ischemic Stroke: A Preliminary Study
Source: Diagnostics (Basel). 2025 Jun 23;15(13):1590. doi: 10.3390/diagnostics15131590 (PMC12249165; doi:10.3390/diagnostics15131590)
Supplement: Supplementary file 1 [file diagnostics-15-01590-s001.zip]

Archive with 1 entries (1 files):
- diagnostics-3674370-supplementary.pdf
